# Supplementary material for: Construction and validation of a risk model based on the key SNARE proteins to predict the prognosis and immune microenvironment of gliomas
Source: Front Mol Neurosci. 2023 Dec 5;16:1304224. doi: 10.3389/fnmol.2023.1304224 (PMC10728289; doi:10.3389/fnmol.2023.1304224)
Supplement: Supplementary file 5 [file Table_1.XLSX]

## Sheet: Sheet1
Patient number	Gender	Age	IDH1 status	WHO classification
0-1	Male	47	—	N
0-2	Female	55	—	N
0-3	Female	72	—	N
0-4	Female	44	—	N
0-5	Male	48	—	N
0-6	Male	32	—	N
0-7	Male	55	—	N
0-8	Male	70	—	N
2-1	Male	51	Mut	2
2-2	Male	48	Mut	2
2-3	Female	62	Mut	2
2-4	Female	48	Mut	2
2-5	Female	55	Mut	2
2-6	Male	43	Mut	2
2-7	Male	31	Mut	2
2-8	Female	46	Mut	2
2-9	Male	56	Mut	2
2-10	Female	47	Mut	2
3-1	Male	62	Mut	3
3-2	Male	53	Mut	3
3-3	Male	37	Mut	3
3-4	Male	67	Mut	3
3-5	Female	55	Mut	3
3-6	Male	53	Mut	3
3-7	Male	64	Mut	3
3-8	Male	70	Mut	3
3-9	Female	56	Mut	3
3-10	Female	44	Mut	3
4-1	Male	53	Wt	4
4-2	Male	75	Wt	4
4-3	Male	41	Wt	4
4-4	Male	64	Wt	4
4-5	Male	68	Wt	4
4-6	Female	34	Wt	4
