# Supplementary material for: Construction and validation of a risk model based on the key SNARE proteins to predict the prognosis and immune microenvironment of gliomas
Source: Front Mol Neurosci. 2023 Dec 5;16:1304224. doi: 10.3389/fnmol.2023.1304224 (PMC10728289; doi:10.3389/fnmol.2023.1304224)
Supplement: Supplementary file 6 [file Table_2.XLSX]

## Sheet: Sheet1
Patient number	Gender	Age	IDH1 status	WHO classification	Group
0-1	Male	47	—	N	(1)
0-2	Famale	55	—	N	(1)
0-3	Famale	72	—	N	(1)
2-1	Famale	46	Mut	2	(1)
2-2	Male	44	Mut	2	(1)
2-3	Famale	37	Mut	2	(1)
3-1	Male	51	Mut	3	(1)
3-2	Male	64	Mut	3	(1)
4-1	Famale	52	Wt	4	(1)
4-2	Famale	67	Wt	4	(1)
0-4	Famale	36	—	N	(2)
0-5	Male	48	—	N	(2)
2-4	Male	62	Mut	2	(2)
2-5	Famale	48	Mut	2	(2)
2-6	Male	43	Mut	2	(2)
3-3	Famale	55	Mut	3	(2)
3-4	Famale	49	Mut	3	(2)
3-5	Male	69	Mut	3	(2)
4-3	Male	69	Wt	4	(2)
4-4	Male	64	Wt	4	(2)
4-5	Male	68	Wt	4	(2)
0-6	Male	26	—	N	(3)
0-7	Male	55	—	N	(3)
0-8	Male	75	—	N	(3)
2-7	Famale	67	Mut	2	(3)
2-8	Male	54	Mut	2	(3)
3-6	Male	54	Mut	3	(3)
3-7	Male	53	Mut	3	(3)
3-8	Famale	57	Mut	3	(3)
4-6	Male	53	Wt	4	(3)
4-7	Male	57	Wt	4	(3)
4-8	Male	55	Wt	4	(3)
